# Supplementary material for: Dynamical modeling of the H3K27 epigenetic landscape in mouse embryonic stem cells
Source: PLoS Comput Biol. 2022 Sep 2;18(9):e1010450. doi: 10.1371/journal.pcbi.1010450 (PMC9477427; doi:10.1371/journal.pcbi.1010450)
Supplement: S1 Data — Jupyter notebooks with the python code used in the manuscript. (ZIP) [file pcbi.1010450.s002.zip]

Archive with 13 entries (9 files):
- Annoted code for github/
- Annoted code for github/.DS_Store
- __MACOSX/
- __MACOSX/Annoted code for github/
- __MACOSX/Annoted code for github/._.DS_Store
- Annoted code for github/Profile_WT_Bivalentgenes_avgProfiles.ipynb
- __MACOSX/Annoted code for github/._Profile_WT_Bivalentgenes_avgProfiles.ipynb
- Annoted code for github/Profile_WT_Activegenes_avgProfiles.ipynb
- __MACOSX/Annoted code for github/._Profile_WT_Activegenes_avgProfiles.ipynb
- Annoted code for github/.ipynb_checkpoints/
- Annoted code for github/Profile_WT_pcggenes_avgProfiles.ipynb
- __MACOSX/Annoted code for github/._Profile_WT_pcggenes_avgProfiles.ipynb
- __MACOSX/._Annoted code for github
